# Supplementary material for: Synthesis and Characterization of Cyclodextrin-Based Polyhemiaminal Composites with Enhanced Thermal Stability
Source: Polymers (Basel). 2022 Apr 11;14(8):1562. doi: 10.3390/polym14081562 (PMC9032068; doi:10.3390/polym14081562)
Supplement: Supplementary file 1 [file polymers-14-01562-s001.zip]

Archive with 1 entries (1 files):
- polymers-1669233-supplementary.pdf
